# Supplementary material for: Cellular In Vitro Responses Induced by Human Mesenchymal Stem/Stromal Cell-Derived Extracellular Vesicles Obtained from Suspension Culture
Source: Int J Mol Sci. 2024 Jul 11;25(14):7605. doi: 10.3390/ijms25147605 (PMC11277484; doi:10.3390/ijms25147605)
Supplement: Supplementary file 1 [file ijms-25-07605-s001.zip]

Archive with 1 entries (1 files):
- ijms-3072667-supplementary.pdf
